# Supplementary material for: Preliminary insights into RNA in CSF of pediatric SMA patients after 6 months of nusinersen
Source: Biol Direct. 2023 Sep 13;18:57. doi: 10.1186/s13062-023-00413-6 (PMC10498611; doi:10.1186/s13062-023-00413-6)
Supplement: Supplementary file 1 — Additional file 1. File excel composed by 4 sheets. Table S1. All DE. Differentially expressed cfRNAs in “all” SMA patients at T4 versus T0 nusinersen injection. Gene name, gene biotype and measured log2FC are reported for each transcript. Only transcripts with |log2(T4/T0l)|≥ 0.5 and a FDR ≤ 0.1 are shown. Table S2. Heterogeneous DE. Differentially expressed cfRNAs in “heterogeneous” SMA patients at T4 versus T0 nusinersen injection. Gene name, gene biotype and measured log2FC are reported for each transcript. Only transcripts with |log2(T4/T0l)|≥ 0.5 and a FDR ≤ 0.1 are sown. Table S3. Homogeneous DE. Differentially expressed cfRNAs in "homogeneous" SMA patients at T4 versus T0 nusinersen injection. Gene name, gene biotype and measured log2FC are reported for each transcript. Only transcripts with |log2(T4/T0l)|≥ 0.5 and a FDR ≤ 0.1 are shown. Table S4. Venn Results. Venn analysis of DE cfRNAs in “all”, “heterogeneous” and “homogeneous” groups. [file 13062_2023_413_MOESM1_ESM.xlsx]

## Sheet: S1 All_DE
Differentially expressed cfRNAs in "all" SMA patients at T4 versur T0 Nusinersen injection. Gene name, gene biotype and measured log2FC are reported for each transcript. Only transcripts with with |log2(T4/T0l)|≥0.5 and a FDR ≤ 0.1 are shown.
Gene name	Gene biotype	log2FC
RP11-799B12.4	lincRNA	-1.01801
RPSAP58	NOT AVAILABLE	0.80191
FTLP3	processed_pseudogene	-2.00310
AC005884.1	processed_pseudogene	-1.66432
LA16c-60G3.7	processed_pseudogene	-1.01801
RP11-613F7.1	processed_pseudogene	1.21612
RP11-174N3.4	processed_pseudogene	1.41282
KCNK2	protein_coding	-1.68773
RP11-529K1.3	protein_coding	-1.66315
KDM3A	protein_coding	-1.66155
MMRN2	protein_coding	-1.66038
SYNE2	protein_coding	-1.53733
DDX19B	protein_coding	-1.45221
TBL1XR1	protein_coding	-1.44447
CTNND1	protein_coding	-1.36878
TAP1	protein_coding	-1.34801
MGEA5	protein_coding	-1.32498
MAP2K5	protein_coding	-1.30063
CTD-2207O23.3	protein_coding	-1.25030
PSMD4	protein_coding	-1.19716
PREX2	protein_coding	-1.15652
MTMR14	protein_coding	-1.09739
IARS2	protein_coding	-1.09428
CSTA	protein_coding	-1.08492
ISY1	protein_coding	-1.06533
UROS	protein_coding	-1.03369
COX6C	protein_coding	-0.96419
MRC2	protein_coding	-0.90518
LRIG3	protein_coding	-0.85221
ARHGEF18	protein_coding	-0.56660
VAT1L	protein_coding	0.83957
SAP18	protein_coding	0.84388
HADHB	protein_coding	1.01121
GNAS	protein_coding	1.07755
MUC1	protein_coding	1.25421
ACAN	protein_coding	1.32387
ST13	protein_coding	1.32818
TBC1D14	protein_coding	1.35202
VPS51	protein_coding	1.36621
ADSSL1	protein_coding	1.49637
TUBB4B	protein_coding	1.55554
SKA2	protein_coding	1.60759
HNRNPA1L2	protein_coding	1.62284
FGD5P1	transcribed_unprocessed_pseudogene	-1.33714
SMG1P1	transcribed_unprocessed_pseudogene	0.98034
GTF2IP1	transcribed_unprocessed_pseudogene	1.36014
SMG1P4	transcribed_unprocessed_pseudogene	1.41504
DUX4L18	unprocessed_pseudogene	1.25589

## Sheet: S2 Heterogeneous_DE
Differentially expressed cfRNAs in "heterogeneous" SMA patients at T4 versur T0 Nusinersen injection. Gene name, gene biotype and measured log2FC are reported for each transcript. Only transcripts with with |log2(T4/T0l)|≥0.5 and a FDR ≤ 0.1 are sown.
Gene name	Gene biotype	log2FC
SOGA1	protein_coding	-1.482416878
RPL3	protein_coding	0.924392196
ANXA1	protein_coding	1.103032396
RPS8	protein_coding	1.427378745
HSP90AB1	protein_coding	1.440885141
RPL35A	protein_coding	1.491439283
MRFAP1	protein_coding	1.553216577
ACAN	protein_coding	1.567267237
HINT1	protein_coding	1.712387436
RPL5	protein_coding	1.831813851
EIF4A1	protein_coding	2.050195899
GNAS	protein_coding	2.327894837
RPS27A	protein_coding	2.557318969
RPS4X	protein_coding	3.480661393
MT-RNR1	NOT AVAILABLE	1.518657871

## Sheet: S3 Homogeneous_DE
Differentially expressed cfRNAs in "homogeneous" SMA patients at T4 versur T0 Nusinersen injection. Gene name, gene biotype and measured log2FC are reported for each transcript. Only transcripts with with |log2(T4/T0l)|≥0.5 and a FDR ≤ 0.1 are shown.
Gene name	Gene biotype	log2FC
MRC2	protein_coding	-1.023157184
PREX2	protein_coding	-1.398452248
SYNE2	protein_coding	-2.034163902
IARS2	protein_coding	-0.960805884
MIB1	protein_coding	-1.074082977
HLF	protein_coding	-1.721084991
FMNL3	protein_coding	-0.515789202
MUC1	protein_coding	1.092873097
RP11-497H16.6	NOT AVAILABLE	1.435019548

## Sheet: S4 Venn_results
Venn analysis of DE cfRNAs in "all", "heterogeneous" and "homogeneous" groups.
Groups	Number of common genes	Genes
ALL; Heterogeneous	2	GNAS
		ACAN
ALL; Homogeneous	5	IARS2
		MUC1
		SYNE2
		MRC2
		PREX2
ALL	41	LA16c-60G3.7
		DDX19B
		GTF2IP1
		CSTA
		SAP18
		VPS51
		MAP2K5
		HNRNPA1L2
		KCNK2
		DUX4L18
		RP11-613F7.1
		LRIG3
		TBC1D14
		TUBB4B
		SKA2
		TBL1XR1
		MGEA5
		RPSAP58
		MTMR14
		HADHB
		PSMD4
		ADSSL1
		CTD-2207O23.3
		ST13
		MMRN2
		RP11-799B12.4
		COX6C
		SMG1P1
		AC005884.1
		KDM3A
		ISY1
		VAT1L
		RP11-174N3.4
		RP11-529K1.3
		TAP1
		SMG1P4
		FGD5P1
		CTNND1
		UROS
		ARHGEF18
		FTLP3
Heterogeneous	13	HSP90AB1
		SOGA1
		ANXA1
		RPL35A
		MRFAP1
		MT-RNR1
		RPS4X
		RPL5
		RPS8
		RPS27A
		RPL3
		EIF4A1
		HINT1
Homogeneous	4	MIB1
		HLF
		RP11-497H16.6
		FMNL3
